# Supplementary material for: Urbanization Increases Pathogen Pressure on Feral and Managed Honey Bees
Source: PLoS One. 2015 Nov 4;10(11):e0142031. doi: 10.1371/journal.pone.0142031 (PMC4633120; doi:10.1371/journal.pone.0142031)
Supplement: S2 Data — (XLSX) [file pone.0142031.s002.xlsx]

## Sheet: colony.dist.km
	RFN011	RFN021	RFN041	RFN051	RFN061	RFN071	RFN081	RFN091	RFN101	RMB011	RMB021	RMB031	RMB041	RMB051	RMB081	SFN011	SFN021	SMB012	SMB021	SMB051	SMB061	SMB071	UFN011	UFN021	UFN031	UFN041	UMB011	UMB021	UMB031	UMB041	UMB052	UMB061	UMB071	UMB081	UMB091
RFN011	0	1.669	154.84	100.729	69.021	49.165	37.862	1.974	57.442	154.832	67.761	67.761	83.982	83.982	77.853	74.687	53.014	63.195	82.101	55.808	74.127	74.127	74.836	74.242	60.105	73.972	75.152	77.872	77.875	70.078	70.08	71.712	71.712	60.105	60.105
RFN021	1.669	0	153.201	99.199	67.369	47.662	36.314	2.847	55.852	153.194	66.095	66.095	82.489	82.489	76.591	73.071	51.346	61.53	80.449	54.14	72.509	72.509	73.171	72.583	58.673	72.306	73.491	76.233	76.237	68.416	68.418	70.049	70.049	58.673	58.673
RFN041	154.84	153.201	0	60.641	91.952	107.955	117.836	155.628	107.576	0.01	90.195	90.195	77.204	77.204	95.394	80.412	103.025	92.58	72.977	100.718	80.922	80.922	81.153	81.106	100.337	82.24	80.358	76.969	76.966	85.452	85.453	83.946	83.946	100.337	100.337
RFN051	100.729	99.199	60.641	0	54.651	51.62	62.903	101.896	68.271	60.632	49.429	49.429	17.367	17.367	34.932	29.489	55.588	46.807	30.888	54.617	30.192	30.192	39.551	37.257	41.767	40.848	37.443	29.994	29.991	40.897	40.909	40.303	40.303	41.767	41.767
RFN061	69.021	67.369	91.952	54.651	0	38.514	40.334	69.216	15.693	91.946	6.338	6.339	46.758	46.758	60.404	27.755	18.327	13.703	24.033	15.26	27.149	27.149	15.109	17.662	42.988	13.826	17.281	25.027	25.03	15.081	15.064	14.977	14.977	42.988	42.988
RFN071	49.165	47.662	107.955	51.62	38.514	0	11.678	50.398	39.45	107.947	33.311	33.311	34.833	34.833	33.027	28.084	21.961	25.589	38.199	24.364	27.705	27.705	34.41	32.283	12	34.222	33.5	32.698	32.7	29.553	29.565	31.174	31.174	12	12
RFN081	37.862	36.314	117.836	62.903	40.334	11.678	0	38.996	36.56	117.828	36.478	36.477	46.364	46.364	43.859	37.427	22.026	29.702	46.174	25.076	36.927	36.927	40.506	39.082	23.494	39.975	40.183	41.258	41.26	35.482	35.489	37.188	37.188	23.494	23.494
RFN091	1.974	2.847	155.628	101.896	69.216	50.398	38.996	0	57.31	155.621	68.133	68.133	85.229	85.229	79.436	75.593	53.502	63.755	82.804	56.248	75.023	75.023	75.403	74.888	61.466	74.514	75.776	78.67	78.673	70.689	70.69	72.309	72.309	61.466	61.466
RFN101	57.442	55.852	107.576	68.271	15.693	39.45	36.56	57.31	0	107.57	19.148	19.148	57.89	57.89	67.74	39.483	17.924	22.125	38.66	16.525	38.794	38.794	29.36	31.162	47.644	28.044	31.186	38.291	38.295	27.376	27.363	28.033	28.033	47.644	47.644
RMB011	154.832	153.194	0.01	60.632	91.946	107.947	117.828	155.621	107.57	0	90.188	90.188	77.195	77.195	95.385	80.404	103.018	92.573	72.97	100.712	80.914	80.914	81.146	81.099	100.328	82.234	80.351	76.962	76.959	85.445	85.446	83.939	83.939	100.328	100.328
RMB021	67.761	66.095	90.195	49.429	6.338	33.311	36.478	68.133	19.148	90.188	0	0.002	40.669	40.669	54.073	21.686	15.136	7.829	19.52	12.117	21.055	21.055	10.214	12.174	36.949	8.9	12.078	19.487	19.491	8.974	8.958	9.182	9.182	36.949	36.949
RMB031	67.761	66.095	90.195	49.429	6.339	33.311	36.477	68.133	19.148	90.188	0.002	0	40.668	40.668	54.073	21.685	15.135	7.828	19.52	12.117	21.055	21.055	10.214	12.173	36.948	8.9	12.078	19.487	19.49	8.973	8.958	9.181	9.181	36.948	36.948
RMB041	83.982	82.489	77.204	17.367	46.758	34.833	46.364	85.229	57.89	77.195	40.669	40.668	0	0.001	21.015	19.004	42.635	35.773	26.67	42.415	19.619	19.619	32.507	29.474	24.462	33.577	30.203	22.588	22.586	31.711	31.727	31.82	31.82	24.462	24.462
RMB051	83.982	82.489	77.204	17.367	46.758	34.833	46.364	85.229	57.89	77.195	40.669	40.668	0.001	0	21.015	19.004	42.635	35.773	26.67	42.415	19.619	19.619	32.507	29.474	24.462	33.577	30.203	22.588	22.586	31.711	31.727	31.82	31.82	24.462	24.462
RMB081	77.853	76.591	95.394	34.932	60.404	33.027	43.859	79.436	67.74	95.385	54.073	54.073	21.015	21.015	0	34.831	50.157	47.23	45.232	51.216	35.179	35.179	48.498	45.323	21.382	49.242	46.369	39.954	39.953	45.931	45.949	46.692	46.692	21.382	21.382
SFN011	74.687	73.071	80.412	29.489	27.755	28.084	37.427	75.593	39.483	80.404	21.686	21.685	19.004	19.004	34.831	0	26.152	17.514	11.487	25.133	0.706	0.706	13.916	10.758	23.944	14.845	11.679	5.577	5.578	12.716	12.732	12.844	12.844	23.944	23.944
SFN021	53.014	51.346	103.025	55.588	18.327	21.961	22.026	53.502	17.924	103.018	15.136	15.135	42.635	42.635	50.157	26.152	0	10.448	30.162	3.099	25.457	25.457	22.02	21.945	29.744	21.062	22.668	27.226	27.23	17.577	17.576	19.088	19.088	29.744	29.744
SMB012	63.195	61.53	92.58	46.807	13.703	25.589	29.702	63.755	22.125	92.573	7.829	7.828	35.773	35.773	47.23	17.514	10.448	0	19.777	8.336	16.815	16.815	11.649	11.53	29.287	10.788	12.223	17.374	17.378	7.143	7.141	8.643	8.643	29.287	29.287
SMB021	82.101	80.449	72.977	30.888	24.033	38.199	46.174	82.804	38.66	72.97	19.52	19.52	26.67	26.67	45.232	11.487	30.162	19.777	0	28.077	11.505	11.505	9.311	8.257	35.348	10.621	7.756	5.935	5.934	12.652	12.656	11.328	11.328	35.348	35.348
SMB051	55.808	54.14	100.718	54.617	15.26	24.364	25.076	56.248	16.525	100.712	12.117	12.117	42.415	42.415	51.216	25.133	3.099	8.336	28.077	0	24.43	24.43	19.578	19.821	31.308	18.541	20.436	25.613	25.617	15.426	15.422	16.825	16.825	31.308	31.308
SMB061	74.127	72.509	80.922	30.192	27.149	27.705	36.927	75.023	38.794	80.914	21.055	21.055	19.619	19.619	35.179	0.706	25.457	16.815	11.505	24.43	0	0.001	13.455	10.284	23.855	14.349	11.246	5.571	5.572	12.092	12.109	12.27	12.27	23.855	23.855
SMB071	74.127	72.509	80.922	30.192	27.149	27.705	36.927	75.023	38.794	80.914	21.055	21.055	19.619	19.619	35.179	0.706	25.457	16.815	11.505	24.43	0.001	0	13.455	10.284	23.855	14.349	11.246	5.571	5.572	12.092	12.109	12.27	12.27	23.855	23.855
UFN011	74.836	73.171	81.153	39.551	15.109	34.41	40.506	75.403	29.36	81.146	10.214	10.214	32.507	32.507	48.498	13.916	22.02	11.649	9.311	19.578	13.455	13.455	0	3.181	34.578	1.322	2.307	10.106	10.109	5.028	5.02	3.324	3.324	34.578	34.578
UFN021	74.242	72.583	81.106	37.257	17.662	32.283	39.082	74.888	31.162	81.099	12.174	12.173	29.474	29.474	45.323	10.758	21.945	11.53	8.257	19.821	10.284	10.284	3.181	0	31.75	4.11	1.25	7.374	7.377	4.397	4.4	3.183	3.183	31.75	31.75
UFN031	60.105	58.673	100.337	41.767	42.988	12	23.494	61.466	47.644	100.328	36.949	36.948	24.462	24.462	21.382	23.944	29.744	29.287	35.348	31.308	23.855	23.855	34.578	31.75	0	34.849	32.986	29.419	29.42	30.532	30.548	31.827	31.827	0.001	0.001
UFN041	73.972	72.306	82.24	40.848	13.826	34.222	39.975	74.514	28.044	82.234	8.9	8.9	33.577	33.577	49.242	14.845	21.062	10.788	10.621	18.541	14.349	14.349	1.322	4.11	34.849	0	3.479	11.295	11.298	4.671	4.659	3.088	3.088	34.849	34.849
UMB011	75.152	73.491	80.358	37.443	17.281	33.5	40.183	75.776	31.186	80.351	12.078	12.078	30.203	30.203	46.369	11.679	22.668	12.223	7.756	20.436	11.246	11.246	2.307	1.25	32.986	3.479	0	7.821	7.824	5.109	5.109	3.613	3.613	32.986	32.986
UMB021	77.872	76.233	76.969	29.994	25.027	32.698	41.258	78.67	38.291	76.962	19.487	19.487	22.588	22.588	39.954	5.577	27.226	17.374	5.935	25.613	5.571	5.571	10.106	7.374	29.419	11.295	7.821	0	0.005	10.94	10.951	10.322	10.322	29.419	29.419
UMB031	77.875	76.237	76.966	29.991	25.03	32.7	41.26	78.673	38.295	76.959	19.491	19.49	22.586	22.586	39.953	5.578	27.23	17.378	5.934	25.617	5.572	5.572	10.109	7.377	29.42	11.298	7.824	0.005	0	10.943	10.954	10.326	10.326	29.42	29.42
UMB041	70.078	68.416	85.452	40.897	15.081	29.553	35.482	70.689	27.376	85.445	8.974	8.973	31.711	31.711	45.931	12.716	17.577	7.143	12.652	15.426	12.092	12.092	5.028	4.397	30.532	4.671	5.109	10.94	10.943	0	0.018	1.707	1.707	30.532	30.532
UMB052	70.08	68.418	85.453	40.909	15.064	29.565	35.489	70.69	27.363	85.446	8.958	8.958	31.727	31.727	45.949	12.732	17.576	7.141	12.656	15.422	12.109	12.109	5.02	4.4	30.548	4.659	5.109	10.951	10.954	0.018	0	1.7	1.7	30.548	30.548
UMB061	71.712	70.049	83.946	40.303	14.977	31.174	37.188	72.309	28.033	83.939	9.182	9.181	31.82	31.82	46.692	12.844	19.088	8.643	11.328	16.825	12.27	12.27	3.324	3.183	31.827	3.088	3.613	10.322	10.326	1.707	1.7	0	0.001	31.827	31.827
UMB071	71.712	70.049	83.946	40.303	14.977	31.174	37.188	72.309	28.033	83.939	9.182	9.181	31.82	31.82	46.692	12.844	19.088	8.643	11.328	16.825	12.27	12.27	3.324	3.183	31.827	3.088	3.613	10.322	10.326	1.707	1.7	0.001	0	31.827	31.827
UMB081	60.105	58.673	100.337	41.767	42.988	12	23.494	61.466	47.644	100.328	36.949	36.948	24.462	24.462	21.382	23.944	29.744	29.287	35.348	31.308	23.855	23.855	34.578	31.75	0.001	34.849	32.986	29.419	29.42	30.532	30.548	31.827	31.827	0	0.001
UMB091	60.105	58.673	100.337	41.767	42.988	12	23.494	61.466	47.644	100.328	36.949	36.948	24.462	24.462	21.382	23.944	29.744	29.287	35.348	31.308	23.855	23.855	34.578	31.75	0.001	34.849	32.986	29.419	29.42	30.532	30.548	31.827	31.827	0.001	0
